# Supplementary material for: Design, Synthesis, and Acaricidal Activity of 2,5-Diphenyl-1,3-oxazoline Compounds
Source: Molecules. 2024 Aug 31;29(17):4149. doi: 10.3390/molecules29174149 (PMC11396784; doi:10.3390/molecules29174149)
Supplement: Supplementary file 1 [file molecules-29-04149-s001.zip]

Archive with 1 entries (1 files):
- molecules-3183300-supplementary.pdf
